# Supplementary material for: Senescent cells evade immune clearance via HLA-E-mediated NK and CD8+ T cell inhibition
Source: Nat Commun. 2019 Jun 3;10:2387. doi: 10.1038/s41467-019-10335-5 (PMC6547655; doi:10.1038/s41467-019-10335-5)
Supplement: Supplementary file 3 — Source Data [file 41467_2019_10335_MOESM3_ESM.xlsx]

## Sheet: Figure 1
A								B						C						D
MHC-I	MHC-II	HLA-E	HLA-G	MICA/B	ULBP1	ULBP2/5/6			HLA-E expression- timecourse					Representative FACS histograms						Representative FACS plots
1.14885	1.49655	2.16	1.54148	3.88142	2.44958	1.6152		Donor	D1 Fold change SEN/NS	Fold Change	D14Fold change
1.4145	1.82479	3.12973	0.937778	3.62264	1.55414	3.52318		HV657	1.60084	1.94231	2.16
1.19371	1.68108	1.71154	0.837209	4.36321	1.76562	2.13656		SHVR1089	1.42373	1.86398	3.12973
1.56417	1.31818	2.79657	1.05195	1.44925	2.35621	1.82428		SHVR.1	1.03073	2.60766	1.88571
0.856634		2.83141		3.65922				HV663	1.69363	3.46324	3.41422
1.77666		2.76859		2.69524				AA68	1.38558	2.11574	2.15789
									MICA/B expression - timecourse MFI
								Donor	D1 Fold Change SEN/NS	D7 Fold change	D14 Fold Change
								HV657	1.18577	1.32411	3.88142
								SHVR1089	2.13609	2.86982	4.63905
								SHVR.1	3.22513	2.60209	2.91623
								HV663	1.60714	2.36321	4.24528
								AA68	1.24028	1.95782	3.47643

## Sheet: Figure 2
Figure 2
A						B						C
D	HLA-E expression after p38i versus DMSO
	Day1					Day 4					Day 7
No Xray + p38i	314	491	419	544	324	332	560	472	767	602	692	692	308	392	540
10 Gy + DMSO	440	662	506	570	475	933	724	572	919	1031	1061	1413	788	750	862
10 Gy + p38	426	575	532	544	403	568	473	748	791	949	890	790	698	607	604
E	MICA/B expression after p38i versus DMSO
	Day1					Day 4					Day 7
No Xray + p38i	190	231	212	263	152	192	194	161	260	342	178	211	142	136	217
10 Gy + DMSO	378	467	326	369	475	452	639	234	456	648	464	692	807	432	853
10 Gy + p38	475	563	321	311	502	381	730	215	481	514	513	579	361	324	498
F	CM NS	CM SEN
	220	502
	307	732
	177	520
	256	706
	352	469
G	IL1B		IL6		IL8		IL10		MCP1		IFNalpha		TNFaloha
	0	0	670.819	654.585	599.488	1625.65	0	0	180.03	267.46	0	0	0	0
	0	0	224.76	539.364	599.488	945.709	0	0	115.89	136.37	0	0	0	0
	0	0	86.8665	333.142	278.292	749.032	0	5.33559	148.33	142.91	0	0	0	5.22752
	0	0	298.489	957.28	281.555	677.406	0	0	115.41	161.5	0	0	0	0
	0	0	173.626	184.652	1278.79	599.488	0	0	106.41	137.62	0	0	0	0
	0	0	69.43	762.25	118.53	370.75	0	0	440.82	629.51	0	0	0	0
	0	0	482.6	441.39	324.88	370.75	0	0	56.66	83.38	0	0	0	0
	0	0	1421.62	1786.2	1045.8	2239.61	0	0	133.27	303	0	0	0	0
	0	0	115.83	222.51	219.55	810.94	0	0	228.8	520.85	0	0	0	0
	0	0	161.55	293.43	611.73	900.75	0	0			0	0	0	0
	0	0	316.13	362.17	1097.43	1332.98	0	0			0	0	0	0
	0	0	263.07	746.31	927.33	1422.16	0	0			0	0	0	0
H
	No treatment	113	152	256	317	415	411
	IFN	278	323	473	443
	IL1	298	381	248	260	492	545
	IL6	160	232	473	498	569	690
	IL8	158	216	212	241	411	494
	MCP1	171	241	181	213	582	631
	IL6+IL8	222	265	514	617	454	456
	IL6+IL8+IL1	241	322	454	456
	All	424	550	251	280	580	811

## Sheet: Figure 3
Figure 3	A					B					C					E				F
	NKG2D+ (% cells)					NKG2A+ (% cells)					NKG2C+ (% cells)					NKG2A+ (% cells)				NKG2C+ (% cells)
Donors	CD3-	CD3+	CD4+	CD8+		CD3-	CD3+	CD4+	CD8+		CD3-	CD3+	CD4+	CD8+		CD27+28+	CD27+CD28-	CD27-CD28-		CD27+CD28+	CD27+CD28-	CD27-CD28-
IO82.fcs	40.4	38.2	2.65	95.3		35.9	4.3	0.23	3.09		0.94	0.3	0.017	0.92		8.39	15.3	16.1		0.11	0	5.85
OD90.fcs	46.9	69.7	1.34	90.5		36.7	2.09	1.03	1.85		0.87	0.19	0.037	0.34		4.7	5.84	10.7		0.07	0	3.68
AA68.fcs	42.5	39.4	1.4	88.5		24.4	5.19	0.16	5.8		0.49	0.29	0.081	0.6		3.74	7.01	34.5		0	0	0.75
BP50.fcs	21.8	21.5	6.36	52.6		29.3	1.29	0.42	1.41		9.3	2.54	0.22	8.83		0.95	2.61	4.37		0.34	0.69	0.79
BS36.fcs	50.5	26.9	1.5	87.5		64.1	0.8	0.16	1.04		0.48	1.06	0.056	1.36		0.44	0.16	0.87		0.38	6.35	13.6
DBM.fcs	32	36.3	1.32	86.5		52.3	3.21	0.089	3.89		1.66	1.95	0.07	3.56		1.26	1.53	4.36		0.51	0	1.75
FW41.fcs	41.6	30.7	0.63	75.9		35.8	0.53	0.14	0.63		0.12	0.72	0.044	1.85		1.72	2.56	11.3		0.26	0	11.4
HB73.fcs	28.7	40.7	2.19	84.6		59.6	1.22	0.32	1.67		1.71	4.18	0.16	7.82		0.48	0.34	2.11		0.19	0	3.63
IR82.fcs	30.1	29.5	0.87	82.9		41.9	2.5	0.22	2.04		0.28	0.11	0.024	0.28		1.12	3.33	3.45		0.17	0.19	29.6
JB39.fcs	27.7	43.7	0.56	77.1		49.9	0.99	0.14	1.06		0.28	0.072	0.035	0.12		1.57	0.96	1.27		0.085	0	0.74
JB48.fcs	30.6	11.8	0.14	85.4		54.3	0.98	0.41	3.32		0.89	0.099	0.089	0.24		2.88	3.91	16.5		0.12	0	0.11
JC4831.fcs	31.9	7.95	0.67	69.4		26.3	0.31	0.14	0.88		1.11	0.28	0.026	1.87		2.71	4.13	12.9		0.21	0	1.85
LT34.fcs	35	35.3	2.01	90.5		20	1.54	0.057	1.75		0.1	0.055	0.029	0.05		0.86	1.59	19.5		0.1	1.15	6.69
PB40.fcs	42.6	27.2	2.19	87.6		32.2	0.3	0.089	0.63		1.57	0.34	0.083	0.68		2.06	5.62	27.6		0.088	0	0
RB40.fcs	26.9	32.6	0.79	78.7		38.7	0.95	0.19	0.53		0.087	0.8	0.092	2.21		5.12	5.75	25.6		0.055	0	4.76
RE34.fcs	19.8	22	0.32	78.9		22	1.22	0.12	1.85		0.79	1.4	0.065	4.12		1.25	1.11	1.41		0.2	0.56	5.73
CB83	23.4	22.7	3.43	62		27.9	1.52	0.54	3.58		0.22	0.77	0.67	1.31		0.5	2.35	1.37		0.3	0	6.54
ER49	36.7	13.4	0.79	76.8		34.5	1.41	1.1	1.43		0.035	0.075	0	0.3		1.08	2.6	8.98		1.22	3.7	1.33
FB	62.8	26.6	0.55	91.6		31.5	3.78	1.1	4.3		1.04	0.17	0.027	0.76		0.66	0.67	3.62		0.035	0	0.48
FT84	13.2	35.7	1.35	88.1		42.3	7.53	1.2	3.8		0.98	0.37	0.061	0.59		5.35	19.7	15.3		0.53	1.05	1.35
HW44	11.8	3.07	0.12	1.19		31.8	4.79	1.87	2.31		1.66	0.25	0.084	0.56		1.43	3.5	19.1		0	0	2.5
IS44	40	41.4	1.71	81.2		43.3	12.1	1.41	7.49		0.053	0.13	0	0.17		1.74	3.08	0.71		0	0	1.18
KB	20.8	46.7	0.88	90.2		49.4	5.61	0.36	5.55		0.32	0.16	0.095	0.24		0.05	5.39	5.82		0.18	0	0.21
LH90	6.11	16.4	0.084	36.6		41.1	1.16	0.45	0.37		0.68	0.024	0.012	0.057		4.24	10.2	6.78		0.14	0	0
MGR87	55.1	53.8	0.65	84.9		52.7	15.8	2.39	10.6		0.92	0.33	0.046	0.65		3.94	5.24	4.56		0.052	0	0.14
NPJ85	17.3	16.4	1.65	85.7		26.9	2.86	0.79	5.74		0.33	0.77	0.033	1.57		3.25	2.98	3.7		0.14	0	1.78
WC79	45	44.2	0.48	85.3		43.6	7.5	0.61	4.86		1.97	7.86	0.17	22.2		3.68	9.55	15.1		0.25	0	32.6

## Sheet: Figure 4
A		B				C						D
Schematic model
B
Active Caspase 3
	Non-senescent						senescent
Control	0.16	0.49	1	0.35	0.16	3.7	1.83	6.79	11.3	1.07	1.83	9.53
10:1	1.06	1.58	0.64	1.64			11.5	7.6	12.6	11.6
20:1	0.7	3.72	0.16	3.83	6.88		15.8	17.9	15.3	20.3	23.2	17.9
10:1	1.04	0.28	0.5	0.44	0.96	0.36	16.6	10.2	4.32	9.95
20:1	1.55	0.53	2.9	1.2	1.25	6.81	20.3	15	7.18	14.2	20.5	23.6
C	Summary data for Prism analysis (original figure)
	Non-senescent (isotypes									Senescent + Isotypes							SEN+aNKG2D				SEN+aNKG2A
NK cells	10.2013	11.1538	1.1474	1.47702	7.55616	12.3077	5.11915	2.00452	28.0878	22.1154	39.9823	48.1356	28.1824	32.3718	39.9823	48.8331	14.1354	15.3846	31.1562	15.2881	55.0715	44.2308	50.353	54.4959
CD8 +	1.79641	0.687023	0.858081	1.94146	7.78443	2.21374	0.858081	0.858081	30.3593	38.5496	31.3639	35.0633	24.3713	26.3359	31.3639	39.0882	21.7964	27.5573	19.1336	16.8987	31.7964	45.8015	33.1421	43.4351
	Source data for the new figure in the revised manuscript
NK CELLS							CD8
NS+aNKG2D	SEN+ isotype	SEN+ NKG2D	NS+aNKG2A	SEN+iso NKG2A	SEN + aNKG2A		NS+NKG2D	SEN+ ISO	SEN+ NKG2D	NS +aNKG2A	SEN+ISO IgG2a	SEN+aNKG2A
10.2013	28.0878	14.1354	7.55616	28.1824	55.0715		1.79641	30.3593	21.7964	7.78443	24.3713	31.7964
11.1538	22.1154	15.3846	12.3077	32.3718	44.2308		0.687023	38.5496	27.5573	2.21374	26.3359	45.8015
1.1474	39.9823	31.1562	5.11915	39.9823	50.353		0.858081	31.3639	19.1336	0.858081	31.3639	33.1421
1.47702	48.1356	15.2881	2.00452	48.8331	54.4959		1.94146	35.0633	16.8987	0.858081	39.0882	43.4351
D
NK CELLS				CD8 T CELLS
NS siCTR	Senescent siCTR	Senescent siHLA-E		NS siCTR	Senescent siCTR	Senescent siHLA-E
7.49484	24.1348	36.2824		14.9209	19.9175	21.3385
9.78684	8.77836	13.4311		2.50665	10.1725	26.5697
11.047	45.4794	55.639		3.47985	0.3663	11.9048
1.28205	7.69231	14.4689		8.42491	11.9048	15.3846
3.663	12.2711	16.1172

## Sheet: Figure 5
A
Schematic of mouse model
B
Schematic of mouse model
C	p16 relative expression						Normalised to tubulin			Relative expression
PBS	Bleo + vehicle	Bleo + GCV			Treatment	Treatment	P16	Qa-1	COL1A1A	p16	Qa-1	COL1A1A
1	15.8895	3.07375			PBS	PBS	0	0.134904	0.0818996	0	1	1
0	1.58008	1.93187			PBS	PBS	0	0.336808	0.205898	0	2.49666	2.51403
2.9446	12.295	2.37841			PBS	PBS	0	0	0	0	0	0
	25.9921				PBS	PBS	0	0.149685	0.138696	0	1.10957	1.69349
					PBS	PBS	0.000596992	0.314253	0.19751	1	2.32947	2.41162
					PBS	PBS	0	0.144586	0.0529216	0	1.07177	0.646176
D	Qa-1 relative expression				PBS	PBS	0.0017579	0.550953	0.210224	2.9446	4.08405	2.56685
PBS	Bleo + vehicle	Bleo + GCV			BLEO	Veh	0	0.784584	0.417544	0	5.81589	5.09824
1	5.81589	2.17347			BLEO	Veh	0.0094859	1.79005	2.14355	15.8895	13.2691	26.1729
2.49666	13.2691	1.56917			BLEO	Veh	0.000943297	0.258816	0.169576	1.58008	1.91853	2.07053
0	1.91853	5.06303			BLEO	veh	0.00734002	0.852635	0.882703	12.295	6.32033	10.7779
1.10957	6.32033	1.64718			BLEO	veh	0.0155171	1.25701	0.641713	25.9921	9.31787	7.83536
2.32947	9.31787	3.53081			BLEO	GCV	0.00183501	0.293209	0.360982	3.07375	2.17347	4.40762
1.07177		3.45815			BLEO	GCV	0.00115331	0.211686	0.239816	1.93187	1.56917	2.92817
4.08405		1.62451			BLEO	GCV	0	0.68302	0.262429	0	5.06303	3.20428
					BLEO	GCV	0.0014199	0.222211	0.180491	2.37841	1.64718	2.20381
E	Col1a1 relative expression				BLEO	GCV	0	0.476319	0.678302	0	3.53081	8.28212
PBS	Bleo + vehicle	Bleo + GCV			BLEO	GCV	0	0.466516	0.469761	0	3.45815	5.73582
1	5.09824	4.40762			BLEO	GCV	0	0.219151	0.204476	0	1.6245	2.49666
2.51403	26.1729	2.92817
1.69349	2.07053	3.20428
2.41162	10.7779	2.20381
0.646176	7.83536	8.28212
2.56685		5.73582
		2.49666

## Sheet: Figure 6
A-E
Representative Images
F
CD8 infiltration (%)	HLA-E_%
4.56469	5.92419
8.74012	31.5735
6.40157	59.1727
1.97523	11.862
12.7329	38.6646
0.921786	7.94282
5.00144	11.6476
0.67198	6.79794
5.56586	3.27767
7.12695	32.0189
3.63951	6.13518
4.23895	11.4787
4.32261	8.64523
4.33171	21.0654
6.5393	11.2009
7.36426	3.99856
16.5435	4.4591
0.0545554	0.0818331
5.82159	5.63865
2.85807	4.92284
0.990002	4.18545
2.19739	3.11401
2.70878	3.66271
11.6543	11.5174

## Sheet: Figure 7
A						B			C			D						E			F			G			H
						p16	TAF		Age	IntTAF		Rep Image						Young	Old		p16	HLAE		Young	Old		TAF-	TAF+
						60	17		21	5								20	50		60	20		20	50		8	41
						62	48		21	45								22	35		62	22		22	35		8	43
						56	4		22	19								24	39		56	24		24	39		9	26
						49	19		23	15								18	63		49	18		18	63		12	38
						74	47		23	25									40		74	50			40
						72	47		24	36											72	35
						80	35		26	34											80	39
						86	55		26	30											86	63
						66	34		27	12											66	40
									27	23
									28	34
									31	38
									34	11
									34	14
									65	45
									66	65
									66	42
									66	42
									67	34
									68	42
									69	26
									70	25
									74	67
									77	59
									79	54
									80	32
									81	50
									88	46

## Sheet: Sup Fig 1
A
B
No Xray	Day 1	Day 7	Day 14
5	15	78	83
7	10	76	90
2	19	65	95
C	Representative FACS plots
D	Cunulative PD
	No Xray			Irradiated (10Gy)
0	0	0	0	0	0	0
7	2.29	2.37	1.87	0.5	0.2	0.15
14	4.44	4.7	4.17	0.42	0.3	0.2
21	4.93	5.59	4.64	0.5	0.19	0.18
30	6.31	6.01	7	0.6	0.3	0.23
E
F	Representative plot
G
No Xray	3 h	12 h	D1	D7	D14
1	4.45	3.72	1.33	1.81	1.18
1	3.74	1.3	2.07	1	1.25
1	4.5	1.29	1.89	1.95	1.65

## Sheet: Sup Fig 2
A-C										D											E
										Date	Passage	main count	cells/ml	# cells	PD	CORR PD	CUM	CUM	CUM PD
														replated	total	total	DAYS	weeks	total
										19.08.13	0	338000		338000	#DIV/0!		0	0	0
										05.09.13	1	338000		338000	0	0	17	2	0
										18.09.13	2	1650000		400000	2.29	2.29	30	4	2.29
										25.09.13	3	1780000		1000000	2.15	2.15	37	5	4.44
										01.10.13	4	1400000		700000	0.49	0.49	43	6	4.93
										07.10.13	5	1830000		900000	1.38	1.38	49	7	6.31
										16.10.13	6	1750000		1400000	0.96	0.96	58	8	7.27
										23.10.13	7	3700000		1800000	1.4	1.4	65	9	8.67
										28.10.13	8	3950000		1000000	1.13	1.13	70	10	9.8
										1.11.13	9	1750000		750000	0.81	0.81	74	11	10.61
										8.11.13	10	1190000		1190000	0.66	0.68	81	12	11.29
										13.11.13	11	2000000		1800000	0.75	0.75	86	13	12.04
										22.11.13	12	3880000		1950000	1.11	1.11	95	14	13.15
										28.11.13	13	4050000		1000000	1.05	1.05	101	15	14.2
										1.12.13	14	5750000		1000000	2.52	2.52	115	16	16.72
										5.12.12	15	4380000		1000000	2.13	2.13	123	17	18.85
										9.12.13	16	3700000		1000000	1.89	1.89	135	19	20.74
										14.12.13	17	4350000		1000000	2.12	2.12	140	20	22.86
										18.12.13	18	2310000		2000000	1.21	1.21	147	21	24.07
										22.12.13	19	6750000		2000000	1.75	1.75	152	22	25.83
										29.12.13	20	8980000		2000000	2.17	2.17	160	23	27.99
										2014-01-06	21	7350000		2000000	1.88	1.88	167	24	29.87
										10.01.14	22	8430000		2000000	2.07	2.07	175	25	31.94
										17.01.14	23	7450000		2000000	1.9	1.9	183	26	33.84
										22.01.14	24	8330000		2000000	2.06	2.06	190	27	35.9
										26.01.14	25	9500000		2000000	2.25	2.25	197	28	38.15
										30.01.14	26	8850000		2000000	2.14	2.14	204	29	40.29
										6.02.14	27	7630000		2000000	1.93	1.93	210	30	42.22
										13.02.14	28	8830000		2000000	2.14	2.14	217	31	44.36
										21.02.14	29	9580000		2000000	2.26	2.26	224	32	46.62
										27.02.14	30	7500000		2000000	1.91	1.91	230	33	48.53
										3.02.14	31	9880000		2000000	2.3	2.3	237	34	50.83
										08.03.14	32	9500000		2000000	2.25	2.25	249	35	53.08
										14.03.14	33	8750000		2000000	2.13	2.13	257	36	55.21
										19.03.14	34	4750000		2000000	1.25	1.25	269	38	56.46
										25.03.14	35	4350000		2000000	1.12	1.12	285	40	57.58
										30.03.14	36	5250000		2000000	1.39	1.39	298	42	58.97
										7.04.14	37	4250000		2000000	1.09	1.09	315	45	60.06
										14.04.14	38	3280000		2000000	0.71	0.71	325	46	60.77
										21.04.14	39	2750000		2000000	0.46	0.46	350	50	61.23
										26.04.14	40	1750000		1000000	-0.19	-0.19	363	52	61.04
										02.05.14	41	1250000		1000000	0.32	0.32	380	54	61.36
										10.05.14	42	750000		1000000	-0.42	-0.42	390	55	60.94
										21.05.14	43	700000		1000000	-0.51	-0.51	415	60	60.43

## Sheet: Sup Fig 4
	Representative FACS gating strategy

[truncated: 6 more sheets: Sup Fig 5, Sup Fig 6, Sup Fig 7 , Sup Table 1, Sup Table 2, SUp Table 3]
